# Supplementary material for: Spectroscopic Ellipsometry Study of the Temperature Dependences of the Optical and Exciton Properties of MoS2 and WS2 Monolayers
Source: Materials (Basel). 2024 Nov 8;17(22):5455. doi: 10.3390/ma17225455 (PMC11595284; doi:10.3390/ma17225455)
Supplement: Supplementary file 1 [file materials-17-05455-s001.zip]

Archive with 1 entries (1 files):
- materials-3261916-supplementary.pdf
